# Supplementary material for: Escherichia coli Increases its ATP Concentration in Weakly Acidic Environments Principally through the Glycolytic Pathway
Source: Genes (Basel). 2020 Aug 25;11(9):991. doi: 10.3390/genes11090991 (PMC7563387; doi:10.3390/genes11090991)
Supplement: Supplementary file 1 [file genes-11-00991-s001.zip]

Archive with 4 entries (2 files):
- genes-894111-supplementary/
- genes-894111-supplementary/Supplement figures/
- genes-894111-supplementary/Supplement figures/Supplement figures.docx
- genes-894111-supplementary/Supplement figures/Table_S1.xlsx
