# Supplementary material for: Escherichia coli Increases its ATP Concentration in Weakly Acidic Environments Principally through the Glycolytic Pathway
Source: Genes (Basel). 2020 Aug 25;11(9):991. doi: 10.3390/genes11090991 (PMC7563387; doi:10.3390/genes11090991)
Supplement: Supplementary file 1 [file genes-11-00991-s001.zip › genes-894111-supplementary/Supplement figures/Table_S1.xlsx]

## Sheet: Table 1(W3110 pH7.5&pH5.5)
TABLE S1 Folds change of differential expression genes between pH 7.5 and pH 5.5
Gene	log2(pH5.5 compared to pH7.5 Fold_change)	p-value	up or down	signification	function
yegR	8.0355	9.2315e-36	up	yes	Probable lipoprotein
YdeO	7.32074	5.78195e-21	up	yes	UV-inducible global regulator, EvgA-, GadE-dependent; transcriptional activator for mdtEF; required for acid resistance conferred by EvgA overexpression; AraC family
yfdX	6.7827	8.3819e-216	up	yes	Secreted protein,regulator;Degradation of small molecules:Carbon compounds.EvgAS regulon. Represeed during growth on oleic acid (Han, 2008)
yeaR	6.74934	0.00028012	up	yes	Nitrate-induced protein, DUF1971 family; function unknown; involved in cadmium and peroxide resistance
yfdV	6.68258	1.18231e-58	up	yes	Putative permease,EvgAS regulon. the frc-oxc-yfdVE operon is adjacent and convergent on evgAS
asr	6.27434	4.61321e-10	up	yes	Acid shock-inducible periplasmic protein required for acid tolerance; expression controlled by phoBR
ytfE	6.1965	8.46e-07	up	yes	Iron-sulfur cluster repair protein YtfE, Iron-sulfur cluster repair protein; RIC; confers resistance to nitric oxide and hydrogen peroxide; di-iron center
yegZ	5.96516	8.4389e-37	up	yes	Pseudogene, gpD phage P2-like protein D; C-terminal fragment
yfdE	5.92353	1.3852e-17	up	yes	Acetyl-CoA:oxalate CoA-transferase
ylcB	5.3402	5.78103e-08	up	yes	Cation efflux system protein CusC,Silver and copper efflux, OMF lipoprotein component; outer membrane factor (OMF) of a tripartate efflux pump; confers copper and silver resistance; required for invasion of brain microvascular endothelial cells in strain K1
ogrK	5.26728	4.29712e-38	up	yes	Positive regulator of P2 growth (insertion of P2 ogr gene)
yhjX	5.25409	3.96814e-97	up	yes	Uncharacterized MFS-type transporter YhjX,Putative MFS antiporter, pyruvate-inducible; inner membrane protein
ymcC	5.02516	1.82871e-25	up	yes	Lipoprotein required to make O-antigen capsule; predicted outer membrane location
emrY	4.9856	4.97907e-197	up	yes	EmrKY-TolC multidrug resistance efflux pump; overexpression resistance to deoxycholate
emrK	4.85357	7.53627e-12	up	yes	EmrKY-TolC multidrug resistance efflux pump, membrane fusion protein; overexpression resistance to deoxycholate; signal anchored membrane protein
yfbL	4.75632	4.2314e-05	up	yes	Putative M28A family peptidase, function unknown
SafA	4.65002	3.26219e-74	up	yes	Two-component system connector protein, EvgSA to PhoQP; TCS regulon connector; EvgSA-regulated membrane protein that activates the PhoQP regulon
hmp	4.60666	7.124e-11	up	yes	Flavohemoglobin; nitric oxide dioxygenase; dihydropteridine reductase; GSNO and nitrite reductase; has alkylhydroperoxide reductase activity, possibly involved in the repair of lipid membrane oxidative damage.hmp mutants are defective in macrophage survival and swarming motility (Stevanin, 2007).
ydeP	4.52707	0.00483257	up	yes	Acid-resistance protein; required for acid resistance conferred by EvgA overexpression; oxidoreductase homolog
ygbA	4.4244	3.01874e-24	up	yes	Function unknown
rutA	4.42031	0.00876115	up	yes	Pyrimidine oxygenase, FMN-dependent; pyrimidine nitrogen catabolism; requires RutF to regenerate FMN in vivo
ykgG	4.1635	1.43217e-15	up	yes	Uncharacterized protein YkgG,LutC family protein; predicted electron transport chain YkgEFG component; predicted lactate-related compound oxidative catabolism
metA	4.10946	1.001e-23	up	yes	Homoserine O-transsuccinylase; also called homoserine O-succinyltransferase
adiY	4.09393	5.18579e-06	up	yes	Transcriptional activator for adiA, AraC family
frc	4.04825	8.71e-29	up	yes	Formyl CoA transferase, NAD(P)-binding; oxalate catabolism; dimeric
YkgH	4.03858	4.13412e-05	up	yes	Uncharacterized protein YkgH
metK	3.96618	4.81641e-128	up	yes	S-adenosylmethionine synthase; methionine adenosyltransferase; ethionine sensitivity; essential gene
glnK	3.78226	8.1841e-28	up	yes	Potent activator of NRII(GlnL/NtrB) phosphatase; trimeric; regulated through NRI/NRII two-component regulatory system; binds to membrane when inhibiting AmtB
yeaI	3.78102	9.12814e-09	up	yes	Predicted membrane-anchored inactive diguanylate cyclase
ibpB	3.77597	5.63176e-136	up	yes	Chaperone, heat-inducible protein of HSP20 family
yneI	3.75666	3.59814e-59	up	yes	Succinate semialdehyde dehydrogenase, NAD(P)(+)-dependent; SSADH; SSDH
yfdY	3.6195	2.7813e-24	up	yes	DUF2545 family putative inner membrane protein
oxc	3.60451	5.83913e-93	up	yes	Oxalyl CoA decarboxylase, oxalate catabolism; thiamine diphosphate cofactor; activated by ADP; tetrameric
yqgD	3.5899	5.5351e-13	up	yes	inner membrane protein
ygiZ	3.5701	0.00243498	up	yes	Inner membrane protein, function unknown
YmgA	3.5691	2.5981e-06	up	yes	Probable two-component-system connector protein YmgA,Connector protein for RcsB regulation of biofilm; blue light, low temperature and stress induction, BluRF(YcgEF) and RpoS
ymgC	3.45362	0.00283243	up	yes	Blue light, low temperature and stress induced, function unknown; BluRF(YcgEF) and RpoS regulons.Blue light activation of the BluF(YgcF) anti-repressor relieves BluR(YcgE) repression of the cold-shock RpoS-activated small protein operon ycgZ-ymgA-ariR-ymgC operon (Tschowri, 2009).
rutB	3.4495	0.000557862	up	yes	Ureidoacrylate amidohydrolase; pyrimidine nitrogen catabolism
yjcB	3.43427	2.77913e-49	up	yes	Putative inner membrane protein, function unknown
glmY	3.3546	2.93981e-09	up	yes	sRNA activator of glmS mRNA, glmZ processing antagonist
adiC	3.34477	3.76572e-05	up	yes	Arginine:agmatine antiporter; arginine-dependent acid resistance; acid-inducible membrane protein
marA	3.30667	0.00243846	up	yes	Transcriptional activator for multiple antibiotic resistance; AraC family; resistance to tetracycline, chloramphenicol
azuC	3.28314	1.20981e-28	up	yes	Acid-inducible small membrane-associated protein
CusB	3.26404	8.12487e-17	up	yes	Silver and copper efflux, membrane fusion protein; confers copper and silver resistance
ygeG	3.11658	1.03058e-05	up	yes	Putative secretion chaperone, part of T3SS PAI ETT2 remnant
aniC	3.03988	3.21481e-14	up	yes	Arginine:agmatine antiporter; arginine-dependent acid resistance; acid-inducible membrane protein
adiA	3.03458	8.71235e-32	up	yes	Arginine decarboxylase, acid-inducible; arginine-dependent acid resistance
metF	2.92787	1.23499e-39	up	yes	5,10-Methylenetetrahydrofolate reductase
appY	2.91785	8.72345e-51	up	yes	Global transcription regulator, AraC family, DLP12 prophage.The global transcriptional regulator AppY stimulates expression of the anaerobically-induced energy metabolism operons hyaA-F and cbdABX-appA (Br?ndsted, 1996; Atlung, 1996; Atlung, 1997). appY expression is induced by phosphate starvation and stationary phase. AppY activates cbdABX-appA transcription as growth slows, and AppY either act…
gspC	2.90002	2.12e-120	up	yes	Part of H-NS-silenced gsp-alpha (T2SS-alpha) divergon, type II protein secretion; cloned gsp-alpha (T2SS-alpha) divergon secretes ChiA, requires gspAB operon
gfcE	2.89872	3.66032e-80	up	yes	Probable OMA family export channel; required to make O-antigen capsule; outer membrane auxillary lipoprotein
hdeB	2.89745	9.88743e-35	up	yes	Periplasmic chaperone of acid-denatured proteins; H-NS repressed,RpoS regulon
yghW	2.8965	3.4812e-29	up	yes	DUF2623 family protein, function unknown
aaeX	2.83309	5.831e-05	up	yes	Predicted inner membrane DUF1656 family protein; efflux pump associated; function unknown
gadX	2.82627	2.8131e-07	up	yes	Transcriptional activator for gadA and gadBC, AraC family; repressed by HNS and GadW; stimulated by RpoS
gadA	2.79171	4.3197e-45	up	yes	Glutamate decarboxylase A
glnA	2.7753	3.48721e-26	up	yes	Glutamine synthase
ibpA	2.76635	4.8231e-44	up	yes	Chaperone, heat-inducible protein of HSP20 family,The 5' UTR for ibpAB has a ROSE (repression of heat shock gene expression) family RNA thermometer. Induced during biofilm formation.
pyrB	2.74689	0.000283183	up	yes	Aspartate carbamoyltransferase, catalytic subunit; ATCase; aspartate transcarbamylase; aspartate transcarbamoylase
lysR	2.73059	0.000650972	up	yes	Transcriptional activator of lysA; autorepressor
ylcC	2.72852	4.19871e-13	up	yes	Cation efflux system protein CusF,Silver- and cuprous copper-binding protein, periplasmic; efflux metallochaperone; confers copper and silver resistance; CusF binds both Cu(I) and Ag(I) with high affinity, but does not bind Cu(II)
yhcN	2.6971	1.49513e-08	up	yes	Cadmium and peroxide resistance protein, stress-induced
yhiF	2.69621	7.09432e-193	up	yes	Putative LuxR family repressor for C4-dicarboxylate transport
yiiS	2.69604	3.88319e-43	up	yes	UPF0381 family protein, function unknown
yibA	2.66866	0.000372861	up	yes	Putative immunity protein for polymorphic toxin RhsA; HEAT-domain protein; lethality reduction protein
yagU	2.66489	1.09876e-06	up	yes	DUF1440 family inner membrane acid resistance protein
narU	2.59919	2.837e-16	up	yes	Nitrate/nitrite transporter; nitrite extrusion protein 2
MarB	2.57493	1.46313e-18	up	yes	mar operon regulator, periplasmic
ykfG	2.5691	0.00424313	up	yes	Function unknown, CP4-6 putative prophage remnant
slp	2.56682	1.7139e-115	up	yes	Outer membrane lipoprotein, stationary phase inducible; also induced by carbon source starvation
cfa	2.56411	1.43987e-24	up	yes	Cyclopropane fatty acid synthase; CFA lipid modification is required for acid resistance in early stationary phase
ycfR	2.53882	1.123e-10	up	yes	Peroxide and cadmium resistance periplasmic protein; biofilm and cell surface modulator; DUF1471 family protein.Induced during biofilm formation
YbiJ	2.51542	1.1873e-15	up	yes	Trinitrotoluene-inducible DUF1471 family periplasmic protein
YqhC	2.51403	1.0926e-127	up	yes	Uncharacterized HTH-type transcriptional regulator YqhC,Transcriptional activator of yqhD; aldehyde sensor
yqiA	2.50109	1.0302e-138	up	yes	Esterase YqiA,Acyl CoA esterase in vitro, physiological function unknown
mdtI	2.49871	2.004e-75	up	yes	Multidrug resistance efflux protein, with MdtJ; overexpression resistance to deoxycholate, SDS, nalidixic acid and fosfomycin
SoxS	2.49782	3.816e-28	up	yes	Global transcription regulator for superoxide response; AraC family
yjcQ	2.49315	3.7083e-15	up	yes	Multidrug resistance protein MdtO
yjiG	2.48166	3.8124e-10	up	yes	Inner membrane protein YjiG,SpmB family inner membrane protein, function unknown
ynaI	2.47949	4.30841e-141	up	yes	Low conductance mechanosensitive channel YnaI,Mechanosensitive channel protein, very small conductance
yjjV	2.47208	2.337e-175	up	yes	Uncharacterized deoxyribonuclease YjjV,Predicted DNase, function unknown; tatD paralog but no Tat phenotype
hdeA	2.47033	0.000253386	up	yes	Periplasmic chaperone of acid-denatured proteins; H-NS repressed,Overexpression causes abnormal biofilm architecture. Acid-inducible and important for acid survival. HdeA and HdeB are both involved in periplasmic protein solubilization at pH 3; HdeA is involved in periplasmic protein solubilization at pH 2 (Kern, 2006).
glmZ	2.452	8.438e-232	up	yes	sRNA antisense activator of glmS mRNA, Hfq-dependen, The GlmY sRNA indirectly activates glmS mRNA by antagonizing the YhbJ(RapZ)-dependent GlmZ inactivating processing (Urban, 2007).
ydgD	2.37567	1.336e-235	up	yes	Putative periplasmic serine protease
blr	2.36956	6.2834e-21	up	yes	Beta-lactam resistance protein; divisome-associated membrane protein; multi-copy suppressor of ftsQ1(Ts)
qseB	2.36311	2.6503e-05	up	yes	Quorum sensing two-component response regulator; cognate to QseC sensor kinase; regulates flagella synthesis and motilty by activating transcription of flhDC
ybdL	2.36306	0.00129032	up	yes	Methionine aminotransferase, PLP-dependent
CusS	2.36168	3.41987e-36	up	yes	Copper ion sensor regulating cusCFBA expression; may also sense silver
icd	2.35551	0.00163018	up	yes	Isocitrate dehydrogenase, NADP(+)-specific; e14 attachment site; tellurite reductase
ompN	2.32565	9.025e-21	up	yes	Outer membrane porin N
nrfE	2.32218	0.00960387	up	yes	Required for NrfA maturation; NrfEFG heme lyase complex; formate-dependent nitrite reduction
gspD	2.31323	1.3031e-142	up	yes	Part of H-NS-silenced gsp-alpha (T2SS-alpha) divergon, type II protein secretion; cloned gsp-alpha (T2SS-alpha) divergon secretes ChiA, requires gspAB operon
YkgA	2.30978	4.4801e-91	up	yes	Putative HTH-type transcriptional regulator YkgA,Pseudogene, N-terminal fragment, AraC family; interrupted/deleted by IS3A
ybiH	2.3038	1.6083e-10	up	yes	Putative transcriptional regulator of the ybiHybhGFSR operon; TetR family
yjbA	2.28724	1.04813e-162	up	yes	Protein PsiE homolog,Pho regulon, regulated by phoB and cAMP
yqfB	2.28527	4.126e-11	up	yes	UPF0267 protein YqfB
yibT	2.28373	1.22987e-24	up	yes	Function unknown; homologs in Salmonella, Klebsiella, and Yersinia
OmpL	2.28088	0.00025647	up	yes	Outer membrane porin L; putative sulpholipid porin
CusR	2.26618	4.13299e-33	up	yes	Response regulator of the cusCFBA-cusRS divergent operons; cusS sensor and cusR mediate copper induction
uacT	2.25691	4.1538e-07	up	yes	Uric acid permease
argT	2.25177	6.57e-05	up	yes	Lys-, Arg-, and Orn-binding protein, periplasmic
yjjU	2.24693	1.076e-09	up	yes	Uncharacterized protein YjjU,Predicted phospholipase, patatin-like family, function unknown
phnF	2.23419	3.7583e-05	up	yes	Phosphonate utilization, probable regulatory gene
ymdA	2.22514	1.4593e-40	up	yes	Function unknown, pfam00419 family, fimbrial protein.The first 22 aa are predicted to be a type I signal peptide. This class of fimbrial proteins are predicted to be involved in pilus length regulation and adhesion.
YedR	2.21918	3.5903e-270	up	yes	Inner membrane protein, function unknown
agaS	2.21541	4.036e-08	up	yes	Tagatose-6-phosphate ketose/aldose isomerase
YbfG	2.21397	4.07804e-22	up	yes	Pseudogene reconstruction, DUF2625 family
ydeA	2.19588	4.25083e-203	up	yes	Arabinose efflux transporter, arabinose-inducible
yjbC	2.18932	2.3083e-28	up	yes	ribosomal large subunit pseudouridine synthase F
grxA	2.18552	3.032e-06	up	yes	Glutaredoxin 1
yfcQ	2.18468	0.00215342	up	yes	FimA homolog in cryptic fimbrial operon
amtB	2.18119	1.9527e-28	up	yes	Ammonia gas channel; sequesters GlnK, a negative regulator of AmtB activity, to the inner membrane; bi-directional facilitated diffusion. Ammonium is proposed to bind to the periplasmic face of AmtB and then to be deprotonated to ammonia for diffusion through the AmtB channel, then reprotonated by water to hydrate the ammonia gas to ammonium ion in the cytoplasm.
glnP	2.17713	8.6321e-47	up	yes	Glutamine transport system permease protein GlnP
yohJ	2.17627	6.1307e-136	up	yes	UPF0299 membrane protein YohJ,UPF0299 family inner membrane protein, function unknown
caiF	2.16653	5.48e-14	up	yes	Transcriptional activator of cai operon
yhaB	2.15691	0.000346739	up	yes	Function unknown
yhaK	2.15571	7.44e-38	up	yes	?Redox-sensitive bicupin involved in dinitrotoluene degradation
yefM	2.14793	7.02e-12	up	yes	Antitoxin for YoeB toxin; binds YoeB RNase-like domain
ydiS	2.14771	0.00820791	up	yes	Predicted electron transfer flavoprotein-quinone oxidoreductase; predicted FAD-binding domain; function unknown
yafN	2.14581	0.00036184	up	yes	Antitoxin for YafO toxin
ygiW	2.14464	2.7805e-27	up	yes	Hydrogen peroxide and cadmium resistance periplasmic protein; stress-induced OB fold domain protein; binds CsrB sRNA
glnH	2.14309	9.87214e-17	up	yes	Glutamine-binding protein, periplasmic
clpB	2.14286	9.87123e-09	up	yes	Bichaperone with DnaK for protein disaggregation; disaggregase; protein-dependent ATPase; role in de novo protein folding under mild stress conditions
aceF	2.13725	2.6877e-06	up	yes	Pyruvate dehydrogenase, dihydrolipoamide acetyltransferase E2; acetate requirement
groS	2.13603	2.13499e-25	up	yes	Chaperonin Cpn10; GroESL small subunit GroES; phage morphogenesis.Overproduction of GroESL can suppress tig/dnaK synthetic lethality at 30 degrees C (Ferrer, 2003).
yohK	2.13163	0.00233029	up	yes	Inner membrane protein YohK,LrgB family, function unknown; S. aureus ortholog missing a murein hydrolase, possibly due to protein transport defect; six TM segment predicted inner membrane protein homologus to known transporters
cysP	2.13035	1.05701e-58	up	yes	Thiosulfate-binding protein, periplasmic
ynjB	2.12311	2.30984e-74	up	yes	Protein YnjB,Putative ABC transporter periplasmic binding proteiN,ATP
metN	2.12082	1.0817e-16	up	yes	ABC transporter ATPase, L,D-methionine uptake; methionine sulfoximine sensitivity
ldhA	2.11605	5.08764e-14	up	yes	D-lactate dehydrogenase, NAD-dependent
ygbT	2.11327	8.7136e-27	up	yes	Multifunctional endonuclease Cas1, CRISPR adaptation protein; DNA repair enzyme
yqhD	2.11278	0.00827631	up	yes	Alcohol dehydrogenase YqhD,Aldehyde reductase, NADPH-dependent; glyoxal and glycolaldehyde reductase; AdhZ1; protects against lipid oxidation; glyoxal resistance protein; furfural reductase; contains Zn; homodimer,An alcohol + NADP+ = an aldehyde + NADPH
yiiT	2.10201	3.19874e-09	up	yes	Universal stress protein D, Stress-induced protein; UV-resistance
ydcQ	2.101	1.30865e-43	up	yes	Antitoxin of HicAB TA pair; mutational suppressor of null rpoE lethality
citX	2.09741	0.00731202	up	yes	Apo-citrate lyase phosphoribosyl-dephospho-CoA transferase
tehA	2.09114	7.7093e-06	up	yes	K+-tellurite, ethidium and proflavin efflux transporter.
lysC	2.08838	0.000513633	up	yes	Lysine-sensitive aspartokinase 3
alsC	2.08627	3.9871e-38	up	yes	D-allose ABC transporter permease
oxyS	2.08426	3.0838e-12	up	yes	OxyS sRNA activates genes that detoxify oxidative damage
yneE	2.07535	6.019e-07	up	yes	Predicted inner membrane protein, bestrophin family; possible chloride channel; required for swarming phenotype.The Conserved Sporulation Protein YneE Inhibits DNA Replication in Bacillus subtilis
gadE	2.07449	7.74e-50	up	yes	Transcriptional regulator of gadA and gadBC
hyfE	2.06862	4.3187e-20	up	yes	Hydrogenase 4 component E; membrane protein of Hyf electron transfer complex of FHL system
gutQ	2.06109	1.08745e-08	up	yes	D-arabinose 5-phosphate isomerase
ybjP	2.05507	5.1723e-37	up	yes	Novel verified lipoprotein, function unknown
yibW	2.05362	0.000109631	up	yes	Pseudogene reconstruction, rhsA-linked
YbcN	2.05362	3.07184e-06	up	yes	SSB and ssDNA binding protein, DLP12 prophage; putative recombination protein
pspF	2.04635	0.000620572	up	yes	Transcriptional sigma 54-dependent activator of psp
YafO	2.03245	7.323e-134	up	yes	mRNA interferase, toxin-antitoxin pair YafNO.LexA regulon. dinB-yafNOP operon. The phenotype of some dinB alleles to reduce spontaneous mutations may be due to polarity effects on yafO. Overexpression causes filamentous biofilm formation and increased CV staining. Overexpression is reported to inhibit growth (Brown, 2003).
hdeD	2.02991	0.000387342	up	yes	Putative membrane transporter, H-NS repressed
glnL	2.02986	2.852e-26	up	yes	Bifunctional kinase/phosphatase, nitrogen regulator II, NRII; homodimeric
amn	2.02248	5.363e-07	up	yes	AMP nucleosidase
YmgF	2.01906	1.98729e-19	up	yes	Inner membrane protein YmgF,Inner membrane division septum protein, function unknown; binds FtsL, FtsI and FtsQ
hyfC	2.00676	7.43987e-28	up	yes	Putative hydrogenase 4 component C; membrane protein of Hyf electron transfer complex of FHL system
hipA	2.00437	5.5152e-06	up	yes	Inactivating GltX kinase facilitating persister formation; toxin of HipAB TA pair; autokinase
ynfA	2.00297	0.000218096	up	yes	UPF0060 membrane protein YnfA,UPF0060 family inner membrane protein, function unknown
yeeE	1.97733	8.45913e-195	up	yes	Inner membrane protein, UPF0394 family, function unknown
YadL	1.95612	3.0874e-17	up	yes	Predicted minor fimbrial gene, function unknown
yegP	1.95514	1.03831e-26	up	yes	UPF0339 family protein
fimB	1.95284	4.9809e-17	up	yes	Site-specific recombinase, fimA promoter inversion; mediates fimbriae phase switching, along with FimE
nanR	1.95257	5.20937e-33	up	yes	Repressor of the nan operon, induced by sialic acid; homodimeric，GntR-type DNA-binding transcriptional regulator.
yhiM	1.95038	1.08022e-97	up	yes	Acid resistance inner membrane protein
GadW	1.94897	2.82891e-09	up	yes	Transcriptional activator of gadA and gadBC; repressor of gadX
gadB	1.936	3.8641e-08	up	yes	Glutamate decarboxylase B, vitamin B6-dependent; hexameric
glnG	1.93222	1.28743e-21	up	yes	Nitrogen regulator I
yjgX	1.92592	8.74135e-12	up	yes	Putative phosphoethanolamine transferase YjgX,Pseudogene reconstruction, EptAB family
ybhG	1.92543	0.0023306	up	yes	Putative membrane fusion protein (MFP), function unknown; probable exporter YbhGFSR; signal anchor,ATP
rcsA	1.91	3.88123e-58	up	yes	Positive regulatory gene for capsule (colanic acid) synthesis; two regulatory proteins are derived from the same gene
nac	1.90687	3.75e-11	up	yes	Repressor of gdhA transcription; RpoN, GlnG(NtrC) regulons; pleiotropic effects
yhiD	1.9045	2.4813e-75	up	yes	Predicted Mg(2+) transport ATPase, MgtC family, function unknown; inner membrane protein
yecH	1.90427	2.558e-15	up	yes	DUF2492 family protein
ydiR	1.90327	0.00513609	up	yes	Predicted electron transfer flavoprotein subunit; function unknown
phnK	1.90327	2.6128e-08	up	yes	Putative phosphonate ABC transporter ATP-binding subunit; phosphonate catabolism
yoaG	1.90162	0.000612874	up	yes	Stress-induced protein, function unknown; involved in cadmium and peroxide resistance
yhjA	1.90147	9.815e-05	up	yes	Cytochrome c peroxidase; Ccp; anaerobic respiratory oxidase, hydrogen peroxide-inducible, periplasmic
yjjW	1.90032	8.941e-20	up	yes	Uncharacterized protein YjjW,Predicted YjjI activase
acrZ	1.89758	1.66821e-39	up	yes	AcrAB-TolC efflux pump accessory protein, membrane-associated.AcrZ(YbhT) is an accessory factor stabilizing or modulating the acrAB-TolC efflux pump through AcrB binding (Hobbs, 2012).
ybhF	1.89622	1.4308e-07	up	yes	Putative ABC transporter ATPase
yhdV	1.89048	1.2887e-16	up	yes	Novel verified lipoprotein, function unknown
relB	1.86916	2.1582e-06	up	yes	Antitoxin for RelE, Qin prophage; transcriptional repressor of relB operon; mutants have a delayed relaxed regulation of RNA synthesis and slow recovery from starvation
YoaJ	1.86866	0.00012192	up	yes	Expressed protein, membrane-associated, function unknown
ydhY	1.86755	9.482e-15	up	yes	Ferredoxin-like protein; FNR, NarL, NarP-regulated protein; putative subunit of YdhYVWXUT oxidoreductase complex
ybjN	1.86275	0.00082058	up	yes	Multicopy suppressor of coaA(Ts); ionizing radiation survival protein; putative chaperone; putative negative regulator of fimbriae and motility
yafC	1.85714	2.18309e-17	up	yes	Putative LysR-family transcriptional regulator, function unknown
orn	1.85458	0.00923624	up	yes	3' to 5' oligoribonuclease; mutants accumulate oligoribonucleotides that are 2-5 residues long
ykgJ	1.8524	0.00254394	up	yes	Uncharacterized protein YkgJ,UPF0153 cysteine cluster protein, function unknown
metB	1.8499	3.9871e-13	up	yes	Cystathionine gamma-synthase; homotetrameric
cysD	1.84857	2.7915e-11	up	yes	Sulfate adenylyltransferase subunit 2
argC	1.84635	3.782e-280	up	yes	N-acetyl-gamma-glutamyl-phosphate reductase
dnaK	1.83738	3.73e-48	up	yes	Hsp70 molecular chaperone, heat-inducible; bichaperone with ClpB for protein disaggregation.ATP dependent
ycdZ	1.83267	7.023e-31	up	yes	DUF1097 family inner membrane protein
nhoA	1.83183	8.712e-27	up	yes	N-hydroxyarylamine O-acetyltransferase
soxR	1.83047	0.00959813	up	yes	Redox-sensitive transcriptional activator for soxS; AraC family
pykF	1.83022	6.856e-45	up	yes	Pyruvate kinase I
speF	1.82557	5.813e-23	up	yes	Ornthine decarboxylase, inducible,Lack of cadBA opereon induction results in an increase in speF-potE operon expression.
xapA	1.82075	1.46812e-17	up	yes	Xanthosine phosphorylase; purine nucleoside phosphorylase 2, PNP-II; inosine-guanosine phosphorylase; nicotinamide salvage enzyme nicotinamide 1-beta-D-riboside synthase; hexameric
ytfH	1.79419	0.00203743	up	yes	Predicted transcriptional regulator, HxlR-type, DUF24 family;Uncharacterized HTH-type transcriptional regulator YtfH, function unknown
ygaA	1.78819	1.8482e-21	up	yes	Transcription regulator for norVW, NO-responsive; Sigma54-dependent activator with a GAF domain
hha	1.77404	1.48712e-15	up	yes	Modulates hemolysin expression, in complex with H-NS; stimulates transposition events; induced by AI-2 pheromone; promotes conjugation and conjugation-induced biofilms
iap	1.77016	3.3832e-13	up	yes	Alkaline phosphatase isozyme conversion aminopeptidase; generates alkaline phosphatase isozyme 3 subunit lacking the N-terminal Arg
asnA	1.76953	1.30841e-143	up	yes	Asparagine synthase A; aspartate-ammonia ligase
efeB	1.76846	3.8192e-31	up	yes	Deferrrochelatase, periplasmic; inactive acid inducible low-pH ferrous ion transporter EfeUOB; periplasmic acid peroxidase; heme cofactor
evgA	1.76097	4.01e-52	up	yes	Response regulator for acid and drug resistance, cognate to EvgS; homodimeric
yfjJ	1.75362	2.691e-268	up	yes	Function unknown, CP4-57 putative defective prophage
yeeA	1.75155	1.6317e-05	up	yes	Putative transporter, FUSC family inner membrane protein
yedV	1.71372	2.952e-06	up	yes	Predicted histidine protein kinase sensor, function unknown
marR	1.71271	0.00815138	up	yes	Transcription repressor of multiple antibiotic resistance; copper-sensitive protein; resistance to tetracycline and chloramphenicol; dimeric
flu	1.69866	1.13e-201	up	yes	Antigen 43, phase-variable bipartite outer membrane protein; Ag43; fluffing protein; CP4-44 defective prophage; affects surface properties, piliation, colony morphology
ybdM	1.69282	2.783e-48	up	yes	Spo0J family protein, ParB-like nuclease domain
ycjR	1.69203	2.6083e-13	up	yes	Predicted TIM alpha/beta barrel enzyme, sugar isomerase homolog
yhhH	1.69058	6.032e-07	up	yes	Putative NTF2 fold immunity protein for RhsB toxin
envY	1.67624	0.000917359	up	yes	Thermoregulatory activator of porin expression, AraC family
YdiN	1.67601	7.764e-96	up	yes	Putative MFS transporter, function unknown; inner membrane protein; upregulated in shikimate-producer during carbon starvation
YghS	1.67286	0.000191791	up	yes	Predicted ATP-binding protein, function unknown
YbjM	1.67134	1.083e-13	up	yes	Inner membrane protein, function unknown
ssb	1.6701	4.583e-59	up	yes	Single-stranded DNA-binding protein; alkali-inducible; homotetramer
pgaC	1.6701	0.00082893	up	yes	Biofilm PGA synthase PgaCD, catalytic subunit; poly-beta-1,6-N-acetyl-D-glucosamine synthase; c-di-GMP-stimulated activity and dimerization
astA	1.66127	0.000794319	up	yes	Arginine succinyltransferase, arginine catabolism
dps	1.66019	0.000921033	up	yes	Stress-induced Fe-binding and storage protein; forms biocrystals with DNA; copper homeostatsis
glnQ	1.65021	8.71283e-12	up	yes	Glutamine high-affinity transport system, ATP-binding protein
agaI	1.64771	0.00833583	up	yes	Galactosamine-6-phosphate isomerase
insC	1.64395	4.8193e-05	up	yes	IS2 transposase A
groL	1.63876	4.00081e-22	up	yes	Chaperonin Cpn60; phage morphogenesis; GroESL large subunit GroEL, weak ATPase; binds Ap4A
yddG	1.63267	2.00843e-77	up	yes	Aromatic amino acid exporter
glnB	1.63093	0.00108761	up	yes	PII regulatory protein for glutamine synthase; potent activator of NRII/GlnL/NtrB phosphatase and inhibitor of NRII autophosphorylation; activates adenylation of GlnA by GlnE
fixA	1.62749	1.42e-37	up	yes	Required for anaerobic carnitine reduction
cyaA	1.62548	9.71975e-05	up	yes	Adenylate cyclase
edd	1.60616	9.8714e-13	up	yes	Phosphogluconate dehydratase; growth on gluconate
rutC	1.60116	7.1176e-13	up	yes	Putative aminoacrylate deaminase; trimeric; weak enamine/imine deaminase activity; reactive intermediate detoxification; required for pyrimidine nitrogen degradation in vivo but not in vitro
gmr	1.59215	3.127e-12	up	yes	Cyclic-di-GMP phosphodiesterase; csgD regulator; modulates protein stability of RNase II; dual domain protein; defective cyclase domain
carA	1.59189	2.83e-06	up	yes	Carbamoyl phosphate synthase, small subunit; glutamine-hydrolyzing, tetramer of heterodimers
hyfI	1.58913	1.96433e-11	up	yes	Hydrogenase 4 component I; membrane protein of Hyf electron transfer complex of FHL system
yhcF	1.58641	3.573e-10	up	yes	Predicted secreted protein, function unknown; gltF paralog
phoP	1.58187	0.00818793	up	yes	Response regulator, two-component system; cognate to phoQ; response to extracellular divalent cations, pH, and acetate; DNA-binding protein
artJ	1.58005	1.60812e-25	up	yes	Arginine ABC transporter periplasmic binding protein
fpr	1.57907	8.71299e-10	up	yes	Ferredoxin NADP reductase; FNR; flavodoxin reductase; anaerobic
yfcU	1.57673	1.76824e-43	up	yes	Pseudogene reconstruction, FimD fimbrial export usher family
yfhJ	1.57488	0.00298039	up	yes	Fe(2+) donor and activity modulator for cysteine desulfurase
yibH	1.57482	0.00356984	up	yes	Function unknown; putative membrane fusion protein (MFP) component of efflux pump, signal anchor
yafL	1.57298	8.1835e-05	up	yes	Predicted peptidase, C40 clan; probable lipoprotein, Cys conserved; putative PG hydrolase
ppx	1.5701	0.00431842	up	yes	Exopolyphosphatase; inhibited by pppGpp and ppGpp, also has guanosine pentaphosphatase activity
yhiI	1.56788	0.000200508	up	yes	Predicted membrane fusion protein (MFP) of efflux pump; function unknown; signal anchor
arsB	1.5648	0.000359329	up	yes	Arsenite pump, inner membrane; resistance to arsenate, arsenite, and antimonite
gadY	1.56216	1.08e-06	up	yes	sRNA regulator of gadAB transcriptional activator GadX mRNA
yjcO	1.55773	1.252e-48	up	yes	Sel1 family TPR-like repeat protein; function unknown
gltB	1.55624	0.000722717	up	yes	Glutamate synthase, large subunit; autoprotease
insI	1.55297	8.7178e-12	up	yes	IS30 transposase
cysC	1.55066	6.977e-77	up	yes	Adenylylsulfate kinase, APS kinaseassembly
glk	1.54906	0.00347891	up	yes	Glucose kinase; glucokinase
treF	1.54275	1.354e-10	up	yes	Cytoplasmic trehalase
ybaT	1.53995	3.384e-18	up	yes	Predicted amino acid transporter
BhsA	1.53858	3.08432e-16	up	yes	Peroxide and cadmium resistance periplasmic protein; biofilm and cell surface modulator; DUF1471 family protein
hfq	1.53789	1.3287e-11	up	yes	Global regulator of sRNA function; host factor for RNA phage Q beta replication; HF-I; DNA- and RNA-binding protein; RNA chaperone; binds ATP and RNAP
ycdX	1.53267	0.00388732	up	yes	Alkaline phosphatase; required for swarming phenotype; chaperoned by YcdY.YcdX binds zinc (Sevcenco, 2011). The YcdX structure reveals a trinuclear zinc active site. Like Pol III alpha (DnaE), YcdX has a PHP domain. YcdY and YcdX are required for swarming; YcdY binds to YcdX and increases the alkaline phosphatase activity of YcdX after denaturation and in the presence of zinc, although YcdY does …
ydhX	1.52828	0.00276598	up	yes	Ferredoxin-like protein; FNR, Nar, NarP-regulated protein; putative subunit of YdhYVWXUT oxidoreductase complex
yhhI	1.52778	0.000287094	up	yes	H repeat-associated protein, RhsE-linked, function unknown
ybdG	1.51258	9.48915e-14	up	yes	Mechanosensitive channel protein, MscM-like; heptameric
mdtE	1.50537	8.21399e-10	up	yes	Anaerobic multidrug efflux transporter MdtEF-TolC; toxic nitrosated indole efflux; membrane fusion protein (MFP) component, lipoprotein
dapB	1.50046	7.3273e-14	up	yes	Dihydrodipicolinate reductase
dcuA	1.49714	0.00680185	up	yes	C4-dicarboxylate transporter, anaerobic
gnsA	1.49646	0.00587106	up	yes	Multicopy suppressor of null secG(Cs) and fabA6(Ts); overexpression increases unsaturated fatty acid content of phospholipids; gnsB paralog
cysK	1.49384	3.132e-123	up	yes	Cysteine synthase A, O-acetylserine sulfhydrylase A; homodimeric; selenate, azaserine, chromate resistance; alkali-inducible, sulfate starvation-inducible protein SSI5; cysteine desulfhydrase
modF	1.49078	7.383e-05	up	yes	Molybdate ABC transporter ATPase
glnD	1.48696	6.7812e-64	up	yes	Bifunctional uridylyltransferase/uridylyl-removing enzyme; (UTase/UR); controls uridylylation state and activity of PII(GlnB)
cbpA	1.48146	3.8134e-43	up	yes	DnaK co-chaperone, binds curved DNA
ybbP	1.47696	0.00563708	up	yes	Putative ABC transporter permease
ybjO	1.47207	8.8352e-05	up	yes	Inner membrane protein, DUF2593 family, function unknown
mdtF	1.46883	9.843e-25	up	yes	Anaerobic multidrug efflux transporter MdtEF-TolC; toxic nitrosated indole efflux; RND family permease component
citG	1.46866	0.00739761	up	yes	2-(5''-triphosphoribosyl)-3'-dephosphocoenzyme-A synthase
amiB	1.46769	0.000637491	up	yes	N-acetylmuramyl-L-alanine amidase, periplasmic; role in septal cleavage during cell division; overexpression causes lysis, osmotic hypersensitivity; activated by EnvC
argI	1.45958	4.32199e-17	up	yes	Ornithine carbamoyltransferase; ornithine transcarbamylase; OTCase
hokD	1.45724	2.293e-09	up	yes	Small toxic membrane polypeptide, Qin prophage; homologous to plasmid-encoded plasmid stabilization toxins regulated by antisense RNA; functional relevance of chromosomal homologs is unknown
yqiB	1.45066	5.983e-05	up	yes	DUF1249 family protein, function unknown
ybcL	1.44771	0.00635084	up	yes	Inactive polymorphonuclear leukocyte migration suppressor; Raf kinase inhibitor RKIP homolog; UPF0098 family; periplasmic; DLP12 prophage
usg	1.4471	0.00105236	up	yes	Aspartate-semialdehyde dehydrogenase paralog, function unknown
pyrF	1.44685	0.0063905	up	yes	Orotidine-5'-phosphate decarboxylase; OMP decarboxylase.pyrF is in the PurR regulon (Marbach, 2012).
phoA	1.43873	0.00103743	up	yes	Alkaline phosphatase, periplasmic; binds Zn(II); dimeric
gph	1.43711	0.00858722	up	yes	Phosphoglycolate phosphatase; in dam operon; involved in degradation of 2-phosphoglycolate formed during the DNA repair of 3'-phosphoglycolate ends; HAD10
mscL	1.43429	1.35e-06	up	yes	Mechanosensitive channel protein, high conductance; homopentameric
miaA	1.43252	0.000732171	up	yes	Dimethylallyl diphosphate:tRNA dimethylallyltransferase; 2-methylthio-N6-(dimethylallyl)adenosine tRNA hypermodification
sanA	1.42501	0.000239813	up	yes	Vancomycin high temperature exclusion protein; DUF218 superfamily protein
glsA	1.41198	9.28e-15	up	yes	Glutaminase 1, GlsA1
aroH	1.40145	5.98453e-18	up	yes	3-deoxy-D-arabino-heptulosonate-7-phosphate (DAHP) synthase; tryptophan repressible
dicB	1.39105	0.0484186	up	yes	Control of cell division, activates MinC, Qin prophage
dnaJ	1.39082	4.98e-21	up	yes	DnaK co-chaperone HSP40; DNA-binding protein; stress-related DNA biosynthesis, responsive to heat shock; binds Zn(II)
yccM	1.39055	0.000370867	up	yes	Putative polyferredoxin
rfaE	1.38631	9.81231e-05	up	yes	Heptose 7-P kinase/heptose 1-P adenyltransferase; LPS core prescursor synthesis: bifunctional enzyme involved in both D-glycero-D-manno-heptose-1-phosphate and ADP-D-glycero-D-manno-heptose synthesis
menD	1.38514	0.0013913	up	yes	SEPHCHC synthase, menaquinone biosynthesis; 2-succinyl-5-enolpyruvyl-6-hydroxy-3-cyclohexene-1-carboxylate synthase
dsdA	1.37833	1.46e-13	up	yes	D-serine dehydratase
fhlA	1.37637	8.2138e-08	up	yes	Formate hydrogen lyase system activator, global regulator
astC	1.37445	3.1832e-22	up	yes	Succinylornithine transaminase, arginine catabolism; carbon starvation protein
yaaW	1.3701	1.4891e-11	up	yes	UPF0174 family protein; mutation increases biofilm formation
uspB	1.36921	0.00871435	up	yes	Universal stress protein B, confers ethanol resistance in stationary phase; sigma S-regulated gene divergent from uspA
pdxH	1.36828	2.8132e-06	up	yes	Pyridoxine/pyridoxamine phosphate (PNP/PMP) oxidase; isoniazid resistance
tdh	1.36331	1.31e-16	up	yes	Threonine dehydrogenase
ldcA	1.36331	5.226e-06	up	yes	Murein tetrapeptide carboxypeptidase; LD-carboxypeptidase A; cytoplasmic protease that cleaves the terminal D-alanine from cytoplasmic muropeptides
dapE	1.36319	4.315e-06	up	yes	N-succinyl-diaminopimelate desuccinylase, DAP/lysine biosynthesis, contains Zn(2+)/Co(2+)
ycjX	1.36015	0.00772335	up	yes	Predicted DUF463 family P-loop NTPase, heat-inducible
cbpM	1.35943	5.0987e-09	up	yes	Modulator of CbpA co-chaperone activity
cyaY	1.35841	1.28e-64	up	yes	Iron-dependent inhibitor of iron-sulfur cluster formation; binds IcsS; iron sensor; iron-binding and oxidizing protein, frataxin
Sad	1.35831	2.07321e-37	up	yes	Succinate semialdehyde dehydrogenase, NAD(P)(+)-dependent; SSADH; SSDH
bluF	1.35632	1.65432e-264	up	yes	Anti-repressor for BluR(YcgE), blue light-responsive; cold shock gene, binds FAD; photoinduced dimerization.BluF(YcgF) has an N-terminal blue light-responsive FAD-binding BLUF domain and a defective C-terminal cyclic-di-GMP phosphodiesterase EAL domain, but does not degrade c-di-GMP, nor does c-di-GMP appear to regulate the BluF(YcgF)-responsive genes (Sommerfeldt, 2009; Tschowri, 2009). Light in…
chbC	1.34082	6.14328e-05	up	yes	PTS Enzyme IIC(Chb) for N,N'-diacetylchitobiose utilization
ycjS	1.33267	0.0056761	up	yes	Putative oxidoreductase
yidA	1.32285	0.00558764	up	yes	Erythrose 4-P and mannose 1-P phosphatase; alpha-D-glucose-1-P phosphatase, anomer-specific; phosphoramidase; physiological role unknown; additional in vitro substrates include: ribose-5-P, fructose-1-P, fructose-6-P, glucose-6-P, acetyl phosphate; HAD13
minD	1.32218	6.136e-06	up	yes	Inhibitor of FtsZ ring polymerization; chromosome-membrane tethering protein; membrane ATPase that activates MinC
crcA	1.31983	0.000871325	up	yes	Phospholipid:lipid A palmitoyltransferase; confers resistance to cationic antimicrobial peptides; multicopy suppressor of camphor-induced or mukB mutant chromosome condensation
ftsW	1.31847	0.00581328	up	yes	Putative lipid II flippase; divisome protein recruiting FtsI; SEDS protein
asnB	1.31217	5.1815e-12	up	yes	Asparagine synthase B [glutamine-hydrolyzing]
ydgT	1.30688	0.00876219	up	yes	Nucleoid-associated oriC-binding protein; H-NS and StpA stabilizing factor
ygdQ	1.28449	1.9862e-05	up	yes	Inner membrane protein, UPF0053 family, function unknown
pfkB	1.28184	3.093e-28	up	yes	6-phosphofructokinase-2; homotetrameric; allosteric: inhibited by MgATP
yfhR	1.28151	1.43215e-08	up	yes	Predicted prolyl oligopeptidase
CasD	1.28088	0.000548183	up	yes	CRISPR RNA (crRNA) containing Cascade antiviral complex
flgH	1.27711	8.0323e-43	up	yes	Flagellar synthesis, basal body L-ring lipoprotein
nrdB	1.27488	0.000637669	up	yes	Ribonucleoside-diphosphate reductase 1, beta subunit; class Ia aerobic ribonucleotide reductase; B2 protein, R2 subunit
yhaH	1.27113	0.000379843	up	yes	DUF805 family inner membrane protein, function unknown
ynjI	1.2676	0.00961322	up	yes	Inner membrane protein, function unknown
hipB	1.26296	2.8032e-104	up	yes	Antitoxin of HipAB TA pair; transcriptional repressor of the hipBA operon; role in persister formation
argD	1.25951	0.00712614	up	yes	Acetylornithine aminotransferase; succinyldiaminopimelate aminotransferase, PLP-dependent
argB	1.25778	1.24987e-06	up	yes	N-acetylglutamate kinase
argH	1.25769	6.82317e-14	up	yes	Argininosuccinate lyase
cysU	1.25647	7.61583e-16	up	yes	Sulfate/thiosulfate ABC transporter permease
ynbD	1.25507	8.6952e-05	up	yes	Predicted phospholipid or protein phosphatase; predicted inner membrane protein
ccmF	1.25506	0.00347377	up	yes	Heme lyase, with CcmH, required for transfer of heme to apocytochrome from heme-CcmE.Overexpression causes a decrease in the amount of biofilm formed.
acrA	1.25465	0.00613813	up	yes	AcrAB-TolC multidrug efflux pump; additionally dye, detergent, solvent resistance; membrane-fusion lipoprotein
YeaJ	1.25422	0.000814322	up	yes	Diguanylate cyclase, membrane-anchored
mdtH	1.2535	1.32481e-26	up	yes	Multidrug resistance efflux transporter; overexpression resistance to norfloxacin and enoxacin
acrF	1.25235	1.36e-06	up	yes	AcrEF-TolC efflux pump, multidrug/solvent resistance; osmotically remedial envelope defect
narY	1.2458	0.000653136	up	yes	Nitrate reductase II (NRZ), beta subunit
narW	1.23734	3.28871e-14	up	yes	Redox enzyme maturation protein (REMP) for for NarZYV, molybdenum insertion; binds NarZ
agaB	1.23712	1.8018e-292	up	yes	Putative PTS system N-acetylgalactosamine-specific enzyme IIB component
kdpD	1.23662	0.000142313	up	yes	Sensor kinase for the kdp operon; two-component system; has autokinase activity and KdpE-directed phosphotransferase and phosphatase activities; responds to ionic strength, ATP and potassium; dimeric
ycjN	1.23222	5.9314e-05	up	yes	Lipopolysaccharide 1,2-glucosyltransferase; UDP-glucose:(glucosyl)LPS alpha-1,2-glucosyltransferase; glucosyltransferase III
rfaJ	1.23184	0.000133873	up	yes	phosphoglycerate kinase
bolA	1.23017	0.00824322	up	yes	Stationary-phase morphogene, transcriptional repressor; predicted reductase; regulates mreB, dacA, dacC, and ampC transcription; shape determinant; FtsZ dependent; induced by AI-2 pheromone
ribC	1.21191	1.60732e-08	up	yes	Riboflavin synthase; homotrimer; associated with RibE 60-mer
hybC	1.21067	5.16143e-30	up	yes	Hydrogenase-2 large subunit, periplasmic
narZ	1.20932	0.00238181	up	yes	Nitrate reductase II (NRZ), alpha subunit
yicJ	1.20911	3.28712e-12	up	yes	Putative sugar transporter, function unknown
yagH	1.2056	0.00468981	up	yes	Putative beta-xylosidase, function unknown, CP4-6; putative prophage remnant
kdpB	1.19714	1.95323e-20	up	yes	Potassium-translocating ATPase, B subunit; high-affinity potassium transport
cysW	1.18468	0.00687322	up	yes	Sulfate/thiosulfate ABC transporter permease
carB	1.1831	7.83481e-05	up	yes	Carbamoyl phosphate synthase, ammonia, large subunit; tetramer of heterodimers
ynjA	1.18013	1.22163e-22	up	yes	Carboxymuconolactone decarboxylase family protein; function unknown
ycjF	1.17959	0.0083762	up	yes	UPF0283 family inner membrane heat shock protein; function unknown
yjgH	1.17636	0.000628725	up	yes	Putative reactive intermediate deaminase, UPF0076 family; reaction intermediate detoxification
fimH	1.16945	0.00709841	up	yes	Minor type 1 fimbrial subunit; membrane-specific adhesin; mediates mannose-binding to host surfaces
cdd	1.1671	0.00238719	up	yes	Cytidine deaminase; 2-deoxycytidine deaminase; mutants are 5-fluorodeoxycytidine resistant; binds Zn(II)
mutM	1.16467	0.000984658	up	yes	Formamidopyrimidine-DNA glycosylase/AP lyase; 5'-terminal deoxyribophosphodiesterase; DNA repair; GC to TA; binds Zn(II)
ygiV	1.16126	5.083e-16	up	yes	Represses mcbR, involved in biofilm regulation
argG	1.15536	0.00876413	up	yes	Argininosuccinate synthase
ybiI	1.14717	8.152e-07	up	yes	DksA-type zinc finger protein, function unknown
narK	1.14073	8.843e-09	up	yes	Nitrate/nitrite antiporter; promotes nitrite extrusion and uptake
ybaK	1.13898	0.00721398	up	yes	Cys-tRNA(Pro)/Cys-tRNA(Cys) deacylase, tRNA editing
pfo	1.13773	0.000138716	up	yes	pyruvate ferredoxin oxidoreductase
argF	1.13687	4.553e-159	up	yes	Ornithine carbamoyltransferase; ornithine transcarbamylase; OTCase; CP4-6 putative prophage remnant
eutL	1.13577	9.8716e-11	up	yes	Ethanolamine catabolic microcompartment shell protein; forms a 2-dimensional protein membrane
rstB	1.13284	0.000711693	up	yes	Sensory histidine kinase of RstAB two-component system, low Mg-responsive via PhoQP
kdpA	1.13267	0.000448632	up	yes	Potassium-translocating ATPase, A subunit; high-affinity potassium transport
gabP	1.12954	0.000821876	up	yes	GABA permease, membrane protein
pdxK	1.12578	6.65826e-08	up	yes	B6-vitamer kinase; pyridoxine (PN)/pyridoxal (PL)/pyridoxamine (PM) kinase
astB	1.12448	0.00759872	up	yes	Succinylarginine dihydrolase, arginine catabolism
apt	1.12303	3.663e-21	up	yes	Adenine phosphoribosyltransferase; adenine salvage, AMP from PRPP + Ade
appA	1.11895	2.4573e-196	up	yes	Acid phosphatase, pH 2.5, exopolyphosphatase; phytase
cstC	1.11738	1.262e-218	up	yes	Succinylornithine transaminase, arginine catabolism; carbon starvation protein
ymdB	1.10753	0.00208715	up	yes	O-acetyl-ADP-ribose deacetylase; RNase III inhibitor during cold shock; putative cardiolipin synthase C regulatory subunit
yhdW	1.10676	0.000838253	up	yes	Pseudogene reconstruction; ABC transporter periplasmic binding protein family
clpP	1.10669	7.66e-28	up	yes	Proteolytic subunit of ClpXP and ClpAP ATP-dependent proteases; protease Ti
sapF	1.09701	6.38698e-29	up	yes	Antimicrobial peptide ABC transporter ATPase
luxS	1.09084	3.362e-30	up	yes	S-ribosylhomocysteine lyase;Luminescence expression.
ypjA	1.08926	6.4381e-05	up	yes	OM autotransporter homolog; overexpression increases adhesion
dnaB	1.08514	1.3823e-10	up	yes	Replicative DNA helicase; DNA-dependent ATPase involved in DNA synthesis; binds DNA contrahelicase termination protein Tus at Ter sites; possibly involved in DNA recombination.The dnaB gene is essential.
eutI	1.07298	0.00435952	up	yes	Phosphate acetyltransferase
nth	1.06605	0.00856213	up	yes	Endonuclease III: DNA N-glycosylase/AP lyase
narV	1.05788	1.2144e-95	up	yes	Nitrate reductase II (NRZ), gamma-subunit
dmlA	1.04962	1.568e-103	up	yes	D-malate oxidase, NAD(+)-dependent
yoaF	1.03897	1.5592e-63	up	yes	Novel verified lipoprotein, function unknown.First 16 aa are a type II signal peptide
eptA	1.03422	0.00361433	up	yes	Lipid A phosphoethanolamine transferase; associated with polymyxin resistance
yhdX	1.00284	2.582e-27	up	yes	Putative amino acid ABC transporter permease protein
atpG	-0.963448	8.7213e-07	down	yes	ATP synthase subunit gamma, membrane-bound, F1 sector
rplS	-1.01619	1.5823e-149	down	yes	50S ribosomal subunit protein L19
fdoH	-1.02264	3.531e-18	down	yes	Formate dehydrogenase-O Fe-S subunit, aerobic
glpT	-1.02585	3.852e-34	down	yes	sn-Glycerol-3-phosphate permease; fosfomycin sensitivity
yebA	-1.02838	1.368e-13	down	yes	Murein DD-endopeptidase, space-maker hydrolase, septation protein; ampicillin sensitivity
hflK	-1.03279	0.00807218	down	yes	Membrane bound protease complex with FtsH and HflC; regulates lysogeny; non-essential
tsr	-1.04298	1.13698e-26	down	yes	Serine chemoreceptor, methyl-accepting; MCP I; also senses repellents; flagellar regulon.Tsr also senses energy levels and is involved in aerotaxis, redox taxis and glycerol repellent taxis. Tsr functions as a warm receptor during thermotaxis.
ydeV	-1.04516	1.23098e-07	down	yes	Autoinducer-2 (AI-2) kinase; upregulated in biofilms
yqiC	-1.04592	0.00278761	down	yes	Accessory factor for ubiquinone biosynthesis
yfiQ	-1.04711	7.09e-11	down	yes	Protein lysine acetyltransferase
fabA	-1.04826	6.88e-51	down	yes	3R-3-hydroxydecanoyl acyl carrier protein (ACP) dehydratase; also called beta-hydroxydecanoylthioester dehydrase
pspE	-1.05246	3.01e-14	down	yes	Rhodanese, thiosulfate:cyanide sulfurtransferase; expressed in response to stress as part of psp operon, but also transcribed independently
yacL	-1.06518	1.12e-09	down	yes	UPF0231 family protein, function unknown
rplU	-1.0663	8.68e-145	down	yes	50S ribosomal subunit protein L21
bax	-1.07721	2.3621e-07	down	yes	Predicted glucosaminidase, function unknown
nuoA	-1.08559	0.00358726	down	yes	NADH:ubiquinone oxidoreductase subunit A, complex I; NADH dehydrogenase I
fadR	-1.09102	1.4513e-14	down	yes	Repressor/activator for fatty acid metabolism regulon; fatty acid-responsive transcription factor; fabAB, iclR activator (regulates aceBAK, glyoxylate shunt); fad repressor; homodimeric
hupA	-1.09446	0.00717219	down	yes	Histone-like protein HU-alpha, HU-2
ecnA	-1.09593	1.278e-08	down	yes	Lipoprotein antitoxin to bacteriolytic lipoprotein entericidin B (ecnB) toxin
fecC	-1.09609	3.018e-138	down	yes	Ferric citrate ABC transporter permease
micC	-1.09661	8.01288e-08	down	yes	MicC sRNA regulator of OmpC translation
yaeT	-1.09881	3.96e-27	down	yes	Outer membrane protein required for OM biogenesis; in BamABCDE complex; forms pores; PORTA repeats
pflB	-1.10303	5.734e-24	down	yes	Formate C-acetyltransferase 1; pyruvate formate-lyase 1; induced anaerobically; radical activated by PflA; deactivated by AdhE
dgcZ	-1.10463	0.00518713	down	yes	Diguanylate cyclase, zinc-sensing
rpmA	-1.11373	2.91235e-153	down	yes	50S ribosomal subunit protein L27
ggt	-1.11782	1.96e-13	down	yes	Gamma-glutamyltranspeptidase, glutathione metabolism; Ntn hydrolase; autocatalytic processing into two subunits; periplasmic
yehR	-1.12044	0.00451069	down	yes	DUF1307 family lipoprotein, function unknown
nuoC	-1.13211	1.38163e-23	down	yes	NADH:ubiquinone oxidoreductase, fused CD subunit, complex I; NADH dehydrogenase I
yeaY	-1.13725	4.1038e-58	down	yes	RpoE-regulated Slp family lipoprotein, function unknown
fkpA	-1.13725	0.0081263	down	yes	Periplasmic peptidylprolyl cis,trans isomerase; heat shock inducible; PPIase-independent chaperone activity, binds FK506
yidC	-1.13996	4.36e-06	down	yes	Membrane protein insertase; inner membrane protein integration factor; binds TM regions of nascent IMPs; required for Sec-independent IMP integration; associated with the Sec translocase
fliO	-1.14502	2.98721e-15	down	yes	Flagellin export apparatus, integral membrane protein
fklB	-1.15925	6.082e-34	down	yes	FKBP-type peptidyl-prolyl cis-trans isomerase; contains pipecolic acid residue
fecB	-1.16734	5.8083e-20	down	yes	Ferric citrate ABC transporter periplasmic binding protein
yhhJ	-1.16938	8.97521e-05	down	yes	Putative transporter permease
adhE	-1.17607	7.5e-23	down	yes	Alcohol dehydrogenase, largely anaerobic; aerobic antioxidant; acetaldehyde-CoA dehydrogenase, CoA-linked; allyl alcohol resistance
fabF	-1.18326	7.355e-35	down	yes	Beta-ketoacyl-ACP synthase II; KAS II; homodimeric
ydcW	-1.18706	7.86e-18	down	yes	Gamma-aminobutyraldehyde dehydrogenase, NAD-dependent; ABALDH; ABDH; pyrroline dehydrogenase; also active on medium chain aldehydes
rpmE	-1.18962	6.72467e-20	down	yes	50S ribosomal subunit protein L31
dauA	-1.19555	2.4608e-50	down	yes	C4-dicarboxylic acid transporter at low pH; STAS domain
fdoG	-1.19657	5.6436e-20	down	yes	Formate dehydrogenase-O, selenopeptide, aerobic
nuoB	-1.19742	9.389e-10	down	yes	NADH:ubiquinone oxidoreductase subunit B, complex I; NADH dehydrogenase I
rplB	-1.1989	5.9065e-215	down	yes	50S ribosomal subunit protein L2; binds Zn(II)
fhuB	-1.20003	1.1815e-77	down	yes	Iron(3+)-hydroxamate import ABC transporter permease; ferrichrome uptake
yecF	-1.20029	0.000672187	down	yes	Flagellar regulon. The yecF gene can be transcribed in vitro with sigma28 (FliA) holoenzyme (Yu, 2006). Enterobacterial-only gene.
yidD	-1.20572	5.08432e-33	down	yes	Membrane protein insertion efficiency factor, inner membrane protein
atpD	-1.2076	5.98212e-33	down	yes	ATP synthase subunit beta, membrane-bound, F1 sector
nuoL	-1.22168	2.854e-15	down	yes	NADH:ubiquinone oxidoreductase subunit L; NADH dehydrogenase I
fimA	-1.22524	2.292e-71	down	yes	Fimbrin type 1, major structural subunit; phase variation
yfgB	-1.23297	3.983e-21	down	yes	23S rRNA m(2)A2503, tRNA m(2)A37 methyltransferase, SAM-dependent; dual specificity
fusA	-1.23734	1.71298e-07	down	yes	Elongation Factor EF-G; GTPase required for translocation from the A-site to the P-site in the ribosome; fusidic acid resistance
nuoH	-1.24506	1.336e-10	down	yes	NADH:ubiquinone oxidoreductase subunit H; NADH dehydrogenase I
thiC	-1.24592	0.00165322	down	yes	Phosphomethylpyrimidine synthase, thiamine biosynthesis; requires SAM and a reduced 4Fe-4S cluster
yhjV	-1.24987	1.657e-46	down	yes	Putative amino acid:H+ symport permease, function unknown
cyoE	-1.25149	1.536e-14	down	yes	Cytochrome o oxidase protoheme IX farnesyltransferase subunit
envZ	-1.25393	6.9196e-10	down	yes	Osmosensor histidine protein kinase/phosphatase; regulates production of outer membrane proteins; dimeric
fepG	-1.25602	2.8711e-43	down	yes	Ferrienterobactin ABC transporter permease
BsmA	-1.25675	1.8716e-07	down	yes	Confers peroxide resistance in bioflms, YhcN family; mutants are hypermotile on soft agar; probable lipoprotein, function unknown; Cys conserved
srlA	-1.25686	1.376e-16	down	yes	D-sorbitol-specific enzyme II of phosphotransferase system
cspC	-1.25829	4.36876e-21	down	yes	Multicopy suppressor of mukB; cold shock protein homolog constitutively expressed at 37C; antitermination protein; affects rpoS and uspA expression
fis	-1.26646	2.025e-27	down	yes	Transcriptional activator for rRNA operons, bends DNA; interacts with RNAP; nucleoid-associated protein; dimeric
truB	-1.26858	1.43692e-11	down	yes	tRNA pseudouridine(55) synthase; tRNA pseudouridine synthase B; putative tmRNA pseudouridine(342) synthase
rplF	-1.26916	5.052e-229	down	yes	50S ribosomal subunit protein L6; gentamicin sensitivity
rpmG	-1.26979	4.306e-79	down	yes	50S ribosomal subunit protein L33
gatY	-1.27475	6.72e-08	down	yes	: D-tagatose-1,6-bisphosphate aldolase, class II; requires GatZ subunit for full activity and stability
rpsH	-1.27917	1.253e-202	down	yes	30S ribosomal subunit protein S8
flgA	-1.28176	2.26e-13	down	yes	Flagellar basal body P-ring formation
yhaO	-1.28982	8.243e-149	down	yes	Putative amino acid:H+ symport permease, function unknown
rpmF	-1.29677	1.3828e-185	down	yes	50S ribosomal subunit protein L32
cysH	-1.30718	0.000147132	down	yes	Phosphoadenosine phosphosulfate reductase; PAPS reductase, thioredoxin dependent
yedE	-1.3086	3.53e-10	down	yes	UPF0394 family sulphur transport domain-containing protein; inner membrane protein, function unknown
malT	-1.31245	1.43e-294	down	yes	ATP-dependent transcriptional activator for the mal regulon
rfaB	-1.31373	0.00696114	down	yes	Lipopolysaccharide 1,6-galactosyltransferase; UDP-D-galactose:(glucosyl)lipopolysaccharide-1,6-D-galactosyltransferase
fliN	-1.31439	0.00247607	down	yes	Flagellar switch protein
priB	-1.315	2.91238e-214	down	yes	Primosomal protein n; ssDNA-binding protein
fliJ	-1.316	0.00738768	down	yes	Flagellin export apparatus soluble chaperone
nuoE	-1.32039	1.243e-23	down	yes	NADH:ubiquinone oxidoreductase subunit E, complex I; NADH dehydrogenase I
fepE	-1.33889	3.55023e-06	down	yes	Ferrienterobactin transport, membrane protein; regulator of length of O-antigen component of lipopolysaccharide chains
infB	-1.34023	1.18081e-36	down	yes	Translation initiation factor IF-2
cheA	-1.35182	0.00816335	down	yes	Histidine protein kinase sensor of chemotactic response; CheY is cognate response regulator; autophosphorylating
cspI	-1.35735	3.035e-05	down	yes	Cold shock protein I, Qin prophage
fdoI	-1.35964	0.00817636	down	yes	Formate dehydrogenase-O cytochrome b556 subunit, aerobic
rpmJ	-1.3722	0.00908126	down	yes	50S ribosomal subunit protein X (L36)
elbA	-1.37222	0.000434066	down	yes	RpoS stabilzer during Mg starvation, anti-RssB factor; anti-adapter protein
pgm	-1.3725	0.000397162	down	yes	Phosphoglucomutase.Mutations in pgm affect chromosomal supercoiling. HT_Cmplx19_Cyt: PepD+Pgm+Zwf.
ilvH	-1.37251	0.00387096	down	yes	Acetolactate synthase 3 small regulatory subunit; acetohydroxy acid synthase III; heterotetrameric AHAS-III
deaD	-1.37558	1.32e-44	down	yes	ATP-dependent RNA helicase, 50S ribosomal subunit biogenesis; translation factor W2; factor X; facilitates translation of mRNAs with 5' secondary structures; multicopy suppressor of rpsB(Ts) mutations
cyoA	-1.37604	0.00732983	down	yes	Cytochrome o oxidase subunit II, lipoprotein; also called cytochrome bo(3) ubiquinol oxidase subunit II
leuB	-1.37724	1.156e-51	down	yes	3-isopropylmalate dehydrogenase, NAD(+)-dependent
adhP	-1.38248	2.46e-21	down	yes	Ethanol-active dehydrogenase/acetaldehyde-active reductase
rpsJ	-1.39126	2.063e-225	down	yes	30S ribosomal subunit protein S10
tsf	-1.39365	0.00126982	down	yes	Translation elongation factor EF-Ts; exchanges GDP for GTP in EF-Tu-GDP complex; binds Zn(II); subunit of RNA phage Q beta replicase
dadA	-1.39589	5.43763e-10	down	yes	D-amino acid dehydrogenase
YtfR	-1.39671	2.178e-35	down	yes	Uncharacterized ABC transporter ATP-binding protein YtfR,?Putative sugar ABC transporter ATPase
rpmD	-1.39684	5.56e-202	down	yes	50S ribosomal subunit protein L30
bglJ	-1.40333	7.8214e-122	down	yes	Transcriptional activator for the silent bgl operon; requires the bglJ4 allele to function; LuxR family
rplO	-1.41575	6.93522e-12	down	yes	50S ribosomal subunit protein L15
yeaD	-1.41641	9.186e-07	down	yes	D-hexose-6-phosphate epimerase-like protein; low abundance protein
ydhA	-1.42168	0.00781252	down	yes	Inhibitor of c-type lysozyme, membrane-bound; predicted lipoprotein, lipobox conserved
sdhB	-1.42182	1.59832e-07	down	yes	Succinate dehydrogenase (SQR) iron-sulfur protein; succinate:ubiquinone oxidoreductase (SQR); complex II of aerobic respiration
ugpB	-1.43613	0.00432628	down	yes	sn-Glycerol-3-phosphate ABC transporter periplasmic binding protein.Pho regulon.
tgt	-1.43979	5.3876e-17	down	yes	tRNA-guanine transglycosylase; queuosine biosynthesis; zinc metalloprotein
rplQ	-1.45775	9.86109e-175	down	yes	50S ribosomal subunit protein L17
sokC	-1.46057	2.56213e-127	down	yes	Antisense sRNA blocking mokC, and hence hokC, translation
rplI	-1.4606	5.5523e-219	down	yes	50S ribosomal subunit protein L9
nuoF	-1.46268	1.683e-18	down	yes	NADH:ubiquinone oxidoreductase subunit F, complex I; NADH dehydrogenase I
dadX	-1.46409	7.632e-31	down	yes	Alanine racemase, catabolic, PLP-binding, homodimeric
aspA	-1.47143	3.832e-13	down	yes	L-aspartate ammonia-lyase; L-aspartase
yidF	-1.47222	0.000208713	down	yes	Predicted oxidative YidJ-maturating enzyme, Cys-type
atpA	-1.47467	1.863e-13	down	yes	ATP synthase subunit alpha, membrane-bound, F1 sector
aer	-1.47803	1.758e-10	down	yes	Aerotaxis and redox taxis sensor; flavoprotein; senses intracellular energy (redox) levels, and mediates energy taxis, as does Tsr
rplR	-1.4875	1.023e-192	down	yes	50S ribosomal subunit protein L18; 5S rRNA-binding
tig	-1.49369	7.66e-101	down	yes	Trigger factor, protein folding chaperone; also peptidyl-prolyl cis-trans isomerase; interacts with nascent polypeptide chains
secY	-1.49768	9.683e-219	down	yes	SecYEG inner membrane translocon core subunit; preprotein translocase secAYEG subunit; core translocon secYE subunit
ivy	-1.50117	0.000228156	down	yes	Inhibitor of c-type lysozyme, periplasmic
fliF	-1.50598	1.621e-16	down	yes	Flagellar basal body M-ring protein
sdhC	-1.50834	4.636e-10	down	yes	Succinate dehydrogenase (SQR) cytochrome b556; membrane anchor; succinate:ubiquinone oxidoreductase (SQR); complex II of aerobic respiration
gcvH	-1.51346	1.6105e-16	down	yes	Glycine cleavage system H protein, methylamine group carrier; glycine catabolism
rplM	-1.53436	2.0125e-213	down	yes	50S ribosomal subunit protein L13; binds Zn(II)
phnD	-1.53725	0.00016564	down	yes	Phosphonate ABC transporter periplasmic binding protein; phosphonate catabolism
rpsR	-1.538	8.7219e-234	down	yes	30S ribosomal subunit protein S18
rpsI	-1.5401	7.323e-10	down	yes	30S ribosomal subunit protein S9
gcvT	-1.54156	2.678e-12	down	yes	Aminomethyltransferase, tetrahydrofolate dependent; T-protein of the glycine cleavage system
ldrA	-1.5835	9.33e-24	down	yes	Toxic peptide LdrA, in LDR-A repeat; proposed addiction module, with antisense sRNA rdlA
rplW	-1.58404	1.86832e-14	down	yes	50S ribosomal subunit protein L23
ybiA	-1.59098	3.052e-12	down	yes	Putative component of NAD-utilizing pathway; may operate on ADP-ribose derivatives; required for swarming phenotype
yciH	-1.59446	0.00112391	down	yes	Alternative translation initiation factor; binds 30S subunit; eIF1 homolog
aroM	-1.6163	1.762e-44	down	yes	Function unknown.aroM is downstream of aroL.
yadG	-1.63072	0.000156982	down	yes	Putative ABC transporter ATPase.
flgD	-1.63213	3.103e-93	down	yes	Flagellar basal body rod modification
frdA	-1.63364	4.39868e-16	down	yes	Fumarate reductase flavoprotein subunit
ftnB	-1.63981	3.3735e-86	down	yes	Ferritin B, probable ferrous iron reservoir; ferritin-like protein; required for oxidatively damaged aconitase iron-sulfur cluster repair and virulence in Salmonella; apparently missing an active ferroxidase center
fliI	-1.64611	2.352e-33	down	yes	Cytoplasmic membrane ATPase involved in flagellar assembly; involved in export of flagellar axial protein subunits
flgC	-1.65261	4.53e-82	down	yes	Flagellar basal body rod subunit
yeeI	-1.65452	5.1873e-16	down	yes	Mlc anti-repressor; binds Mlc and blocks its repression of ptsG; cytoplasmic
rplY	-1.67222	0.00310844	down	yes	50S ribosomal subunit protein L25; 5S rRNA-binding
allR	-1.67251	0.00137188	down	yes	Repressor for all (allantoin) and gcl (glyoxylate) operons; glyoxylate-inducible
cyoB	-1.67807	5.0502e-35	down	yes	Cytochrome o oxidase subunit I, quinone-binding domain; cytochrome bo(3) ubiquinol oxidase subunit I
flgE	-1.69124	3.05286e-85	down	yes	Flagellar hook subunit protein
rplN	-1.69446	1.53061e-08	down	yes	50S ribosomal subunit protein L14
YtfQ	-1.71318	7.03983e-166	down	yes	ABC transporter periplasmic-binding protein YtfQ,ATP
rdlA	-1.72	2.83982e-07	down	yes	Antisense sRNA RdlA affects LdrA translation; proposed addiction module in LDR-A repeat, with toxic peptide LdrA
yehL	-1.72221	0.00160911	down	yes	Putative hexameric AAA+ MoxR family ATPase; possible molecular chaperone,
fliL	-1.7262	1.0539e-23	down	yes	Affects rotational direction of flagella during chemotaxis
acpP	-1.73249	1.20863e-13	down	yes	Acyl carrier protein ACP
cyoC	-1.73406	2.25e-18	down	yes	Cytochrome o oxidase subunit III; cytochrome bo(3) ubiquinol oxidase subunit III
leuC	-1.73863	9.6625e-85	down	yes	3-isopropylmalate dehydratase large subunit; also called alpha-isopropylmalate isomerase
frdD	-1.73889	6.25e-199	down	yes	Fumarate reductase membrane anchor polypeptide
dsbB	-1.74396	9.83016e-31	down	yes	Disulfide oxidoreductase, membrane-spanning protein; oxidizes periplasmic DsbA; DTT-sensitive phenotype
gcvB	-1.74556	1.96203e-129	down	yes	GcvB sRNA gene divergent from gcvA; represses oppA, dppA, gltI and livJ expression; regulated by gcvA and gcvR; this is gcvB-L, terminated at T2, 90% of gcvB RNA is from gcvB-S, encoding a 134 nt RNA terminating at T1
bioB	-1.75131	3.836e-82	down	yes	Biotin synthase; dethiobiotin to biotin pathway; iron-sulfur enzyme
fadA	-1.78252	1.08325e-70	down	yes	3-ketoacyl-CoA thiolase, fatty acid oxidation complex subunit beta
ndh	-1.79071	4.293e-08	down	yes	Respiratory NADH dehydrogenase II; NADH:ubiquinone oxidoreductase II; membrane-bound flavoprotein; cupric reductase
borD	-1.79266	0.00850981	down	yes	Lipoprotein in DLP12 prophage; possibly involved in bacterial virulence
YdcV	-1.79278	6.173e-21	down	yes	Putative ABC transporter permease
aldA	-1.79865	2.31429e-18	down	yes	Aldehyde dehydrogenase, NAD linked
ycaO	-1.80047	1.382e-13	down	yes	Ribosomal protein S12 methylthiotransferase accessory factor
yceD	-1.8019	2.4598e-06	down	yes	DUF177 family protein.One of the yceD mRNA starts is leaderless but can bind ribosomes (Tanaka, 1989; Brock, 2010).
kdtA	-1.80635	8.3e-21	down	yes	3-deoxy-D-manno-octulosonate(Kdo)-lipid A transferase
nlpB	-1.81725	0.00781262	down	yes	Tandem domain lipoprotein in BamABCDE OM biogenesis complex; mutant is rifampin-sensitive
cspB	-1.82474	2.15163e-07	down	yes	Cold shock protein, Qin prophage; cold shock inducible
dusC	-1.83769	1.026e-05	down	yes	tRNA-dihydrouridine synthase C
rpsS	-1.84133	5.557e-271	down	yes	30S ribosomal subunit protein S19
fabG	-1.84134	0.00179214	down	yes	Acetyl-CoA carboxylase, biotin carboxylase (BC) subunit,Beta-ketoacyl-ACP reductase
frdB	-1.84215	8.71632e-09	down	yes	Fumarate reductase iron-sulfur protein subunit
atpC	-1.86011	2.13988e-21	down	yes	ATP synthase subunit epsilon, membrane-bound, F1 sector
rpsB	-1.86733	0.000548276	down	yes	30S ribosomal subunit protein S2; binds Zn(II)
fabE	-1.87222	0.000270976	down	yes	Acetyl-CoA carboxylase, biotin carboxyl carrier protein; BCCP; homodimeric
yicR	-1.87251	0.000309872	down	yes	UPF0758 family protein, function unknown
dppD	-1.87716	2.31986e-22	down	yes	Dipeptide/heme ABC transporter ATPase; also transports 5-aminolevulinic acid，E. coli does not normally use exogeneous heme, but heme can be utilized if a foreign OM heme receptor is expressed in E. coli
rpsE	-1.88377	6.98433e-34	down	yes	30S ribosomal subunit protein S5
fadJ	-1.8904	7.6216e-07	down	yes	Multifunctional anaerobic fatty acid oxidation complex FadIJ; has 3-hydroxyacyl-CoA,Also known as beta-oxidation complex II. FadR regulon. FadIJ are in a high MW complex. FadAB and FadIJ are paralogs. dehydrogenase and medium-long-chain-length enoyl-CoA hydratase activities; probable beta-hydroxybutyryl-CoA epimerase and dodecenoyl-CoA-delta-isomerase
trmD	-1.89446	0.00129872	down	yes	tRNA m(1)G37 methyltransferase, SAM-dependent
flgB	-1.89909	1.086e-88	down	yes	Flagellar basal body rod subunit
dppA	-1.91149	2.128e-09	down	yes	Dipeptide/heme ABC transporter periplasmic binding protein; for transport and chemotaxis
sdhD	-1.91314	8.32e-10	down	yes	Succinate dehydrogenase (SQR) hydrophobic subunit; succinate:ubiquinone oxidoreductase. (SQR); complex II of aerobic respiration.It is the only enzyme that participates in both the citric acid cycle and the electron transport chain.
rpsQ	-1.91577	1.2563e-273	down	yes	30S ribosomal subunit protein S17
rpmC	-1.9218	8.7845e-12	down	yes	50S ribosomal subunit protein L29
ompF	-1.92767	3.9013e-72	down	yes	Outer membrane porin F
sdhA	-1.93567	2.38e-12	down	yes	Succinate dehydrogenase (SQR) flavoprotein subunit; succinate:ubiquinone oxidoreductase (SQR); complex II of aerobic respiration
rnk	-1.93863	4.353e-16	down	yes	Regulator of nucleoside diphosphate kinase; suppresses Pseudomonas algR2
tap	-1.94461	0.00381206	down	yes	Dipeptide chemoreceptor, methyl-accepting; MCP IV; flagellar regulon
ilvB	-1.94899	2.18724e-19	down	yes	Acetolactate synthase 1 large subunit, valine-sensitive; acetohydroxy acid synthase I; heterotetrameric AHAS-I
cyoD	-1.96273	2.56e-102	down	yes	Cytochrome o oxidase subunit IV; cytochrome bo(3) ubiquinol oxidase subunit IV
rpsF	-1.96589	7.85e-217	down	yes	30S ribosomal protein S6
rpsA	-1.97028	1.835e-19	down	yes	30S ribosomal subunit protein S1; subunit of RNA phage Q beta replicase; binds and stimulates RNAP
ybhQ	-1.97154	1.5612e-12	down	yes	Inner membrane protein, function unknown
rpoA	-1.97222	0.000258813	down	yes	RNA polymerase, alpha subunit; binds Zn(II)
rplV	-1.97551	8.71269e-16	down	yes	50S ribosomal subunit protein L22; erythromycin sensitivity
tnaA	-1.97839	1.6283e-20	down	yes	Tryptophanase, also has cysteine desulfhydrase activity; interconverts tryptophan and indole; also called L-tryptophan indole-lyase
glpX	-1.98251	0.000628791	down	yes	Fructose 1,6 bisphosphatase; induced by glycerol, in glpFKX operon, not required for growth on glycerol
rplE	-1.98323	0.000127819	down	yes	50S ribosomal subunit protein L5; 5S rRNA-binding
yjiY	-2.00458	4.93e-20	down	yes	Inner membrane protein YjiY,Predicted transporter, function unknown; YehTU-regulated in stationary phase
rpsC	-2.02625	2.1454e-19	down	yes	30S ribosomal subunit protein S3
malM	-2.033	2.032e-12	down	yes	Periplasmic protein in malK operon, function unknown
ydcI	-2.04288	8.5013e-76	down	yes	Putative transcriptional regulator
prpB	-2.04533	0.0012568	down	yes	2-Methylisocitrate lyase; propionate catabolism via 2-methylcitrate cycle, characterized primarily in Salmonella
rplP	-2.0458	8.97632e-39	down	yes	50S ribosomal subunit protein L16
serU	-2.04846	5.15e-14	down	yes	Serine tRNA(CGA) 2
rplD	-2.04933	9.81263e-30	down	yes	50S ribosomal subunit protein L4; erythromycin sensitivity
fadL	-2.05298	6.76127e-19	down	yes	Fatty acid transport protein, outer membrane; long-chain fatty acid receptor
dppF	-2.05316	7.27323e-21	down	yes	Dipeptide/heme ABC transporter ATPase; also transports 5-aminolevulinic acid
rbsC	-2.07843	2.53e-72	down	yes	D-ribose ABC transporter permease，RbsC has 10 TM helices, with the N- and C-termini in the cytoplasm.
rpsN	-2.08377	0.000137236	down	yes	30S ribosomal subunit protein S14
YgcW	-2.13134	0.00438724	down	yes	Predicted SDR family oxidoreductase; function unknown
tufA	-2.13178	2.20127e-08	down	yes	Translation elongation factor EF-Tu 1; GTP-dependent binding of aa-tRNA to the A-site of ribosomes; has intrinsic GTPase activity when bound to kirromycin
rimM	-2.13705	0.00234232	down	yes	Ribosome maturation factor; 30S subunit maturation factor; S19 binding protein
rdlB	-2.13725	0.000238927	down	yes	Antisense sRNA RdlB affects LdrB translation; proposed addiction module in LDR-B repeat, with toxic peptide LdrB
frdC	-2.16975	3.95e-106	down	yes	Fumarate reductase membrane anchor polypeptide
hns	-2.17927	0.000721263	down	yes	DNA-binding global regulator H-NS; diverse mutant phenotypes affecting transcription, transposition, inversion, cryptic-gene expression; involved in chromosome organization; preferentially binds bent DNA; has N-terminal dimerization domain
glpD	-2.18246	3.98726e-13	down	yes	sn-Glycerol-3-phosphate dehydrogenase (aerobic); membrane-anchored
yqeF	-2.1848	2.083e-09	down	yes	Probable acetyl-CoA acetyltransferase,Short chain acyltransferase
fadD	-2.19649	1.28265e-17	down	yes	Acyl-CoA synthase
galS	-2.2195	7.66633e-14	down	yes	Repressor of the mgl operon and isorepressor of the gal operon; autoregulatory; homodimeric
fepB	-2.2627	6.836e-21	down	yes	Ferrienterobactin ABC transporter periplasmic binding protein
ygeV	-2.27416	3.797e-23	down	yes	Putative RpoN-dependent transcriptional activator, function unknown; induced by AI-2 pheromone
yjhQ	-2.28519	1.4382e-07	down	yes	Uncharacterized N-acetyltransferase YjhQ,GNAT family putative N-acetyltransferase
malG	-2.28527	9.6513e-13	down	yes	Maltose transport complex, inner membrane-spanning subunit
pntA	-2.30718	8.52192e-05	down	yes	Proton-translocating NAD(P) transhydrogenase, alpha subunit; membrane protein
dppC	-2.35999	5.82186e-12	down	yes	Dipeptide/heme ABC transporter permease; also transports 5-aminolevulinic acid
putA	-2.36454	4.18713e-13	down	yes	Proline dehydrogenase and repressor for the putAP divergon
acs	-2.36519	7.98123e-15	down	yes	Acetyl CoA synthase, acetate-scavenging enzyme, improves carbon starvation survival.ATP + acetate + CoA = AMP + diphosphate + acetyl-CoA.CRP-cAMP regulon. Acetyl CoA synthase Acs is activated by sirtuin homolog CobB-mediated deacetylation of K609 in Salmonella (Starai, 2002). Protein acetyltransferase Pat in Salmonella inhibits acetyl CoA synthase Acs by acetylating residue K609; the orthologous …
yqeC	-2.37228	1.678e-08	down	yes	Uncharacterized protein YqeC,Putative selenium-dependent hydroxylase accessory protein
ydcU	-2.37983	3.96982e-13	down	yes	Putative spermidine/putrescine transporter subunit，Putative YdcVUTS ABC transport system. ydcU, potB and potH are paralogs.
rplC	-2.38141	1.03515e-05	down	yes	50S ribosomal subunit protein L3
dppB	-2.3826	8.79873e-23	down	yes	Dipeptide/heme ABC transporter permease; also transports 5-aminolevulinic acid
mglB	-2.39912	0.00789126	down	yes	D-galactose-, D-glucose-binding protein, periplasmic; substrate recognition for transport and chemotaxis; binds calcium
trg	-2.42053	4.5562e-24	down	yes	Ribose, galactose chemoreceptor, methyl-accepting; MCP III; flagellar regulon
glpA	-2.4215	1.45618e-221	down	yes	Anaerobic glycerol-3-phosphate dehydrogenase subunit A; FAD-binding
ilvN	-2.43153	1.78126e-98	down	yes	Acetolactate synthase 1 small regulatory subunit; acetohydroxy acid synthase I; heterotetrameric AHAS-I
fepC	-2.43512	4.53521e-57	down	yes	Ferrienterobactin ABC transporter ATPase
ydeW	-2.48731	6.96812e-13	down	yes	lsrACDBFGE operon regulator for autoinducer-2 (AI-2) uptake; induced by phospho-AI-2
fadI	-2.51976	3.963e-07	down	yes	Thiolase of anaerobic fatty acid oxidation complex FadIJ; 3-ketoacyl-CoA thiolase,Also known as beta-oxidation complex II. FadR regulon. FadIJ are in a high MW complex. FadAB and FadIJ are paralogs.
ytfJ	-2.52322	4.0672e-247	down	yes	transcriptional regulator, Expressed periplasmic protein, function unknown
rnpB	-2.5361	2.8135e-160	down	yes	RNase P, M1 RNA enzyme component; involved in transfer RNA and 4.5S RNA-processing
malF	-2.61483	3.98735e-19	down	yes	Maltose transport complex, inner membrane-spanning subunit
ydcJ	-2.62048	4.97821e-28	down	yes	Putative metalloenzyme
fadB	-2.6362	8.72163e-15	down	yes	Multifunctional fatty acid oxidation complex subunit alpha; four enzyme activities: L-3-hydroxyacyl-CoA dehydrogenase, 3-hydroxyacyl-CoA epimerase, dodecenoyl-CoA-delta-isomerase, and small-chain-length enoyl-CoA hydratase (cronotase)
glpK	-2.65204	2.13487e-21	down	yes	Glycerol kinase
mglA	-2.71422	1.5235e-110	down	yes	Methyl-galactoside ABC transporter ATPase
hflX	-2.72512	5.48176e-07	down	yes	GTPase, stimulated by 50S subunit binding; role in Mn(2+) homeostasis
aldB	-2.72616	8.12636e-26	down	yes	Aldehyde dehydrogenase, NADP-dependent; tetrameric
fadH	-2.78651	2.37642e-23	down	yes	2,4-dienoyl CoA reductase, NADPH-dependent。contains FMN, FAD, and a 4Fe-4S cluster.
tnaC	-2.78966	0.00251226	down	yes	Regulatory leader peptide for tna operon
ssrA	-2.85235	5.852e-96	down	yes	tmRNA, 10Sa RNA; acts as tRNA-Ala and mRNA template for tagging proteins resulting from premature transcription termination for degradation, a process known as trans-translation
greA	-2.86379	0.00118728	down	yes	Transcript cleavage factor
ydcT	-2.87269	1.382e-60	down	yes	Putative ABC transporter ATPase，Putative YdcVUTS ABC transport system. potA and ydcT are paralogs.
ego	-2.8786	2.968e-235	down	yes	Autoinducer 2 (AI-2) import ATP-binding protein; essential for aerobic growth; upregulated in biofilms
csrC	-2.94592	0.0045811	down	yes	CsrC sRNA sequesters CsrA, a carbon flux regulator; also affects biofilms and motilty
malE	-3.14461	0.000672813	down	yes	Maltose-binding protein, periplasmic; MBP; substrate recognition for active transport of and chemotaxis toward maltose and maltodextrin
lamB	-3.1466	8.12439e-12	down	yes	Maltoporin, maltose high-affinity uptake system; phage lambda receptor protein
ygfJ	-3.17314	5.93e-59	down	yes	CTP:molybdopterin cytidylyltransferase; converts Mo-molybdopterin (Mo-MPT) cofactor (Moco) to the molybdopterin cytosine dinucleotide (MCD) cofactor (a Moco form)
dctA	-3.21448	2.31872e-18	down	yes	C4-dicarboxylic acid, orotate and citrate transporter; 3-fluoromalate resistance, D-tartrate resistant; uptake of D-malate
cstA	-3.34546	8.21344e-17	down	yes	Predicted APC superfamily peptide transporter; carbon starvation protein involved in peptide utilization
ydcS	-3.4622	1.046e-106	down	yes	Putative ABC transporter periplasmic binding protein; possible unusual polyhydroxybutyrate (PHB) synthase; upregulated during glucose-limitation
flgG	-3.5042	7.902e-64	down	yes	Flagellar basal body rod major subunit
flgF	-3.51595	4.063e-69	down	yes	Flagellar basal body rod subunit
ykiA	-3.55229	1.95126e-06	down	yes	Pseudogene reconstruction, C-terminal fragment, PF10971 family
malK	-3.63342	0.00138127	down	yes	Maltose transport complex, ATP-binding subunit,Overexpression causes filamentous biofilm formation.
ymgI	-3.71631	0.000658999	down	yes	Uncharacterized protein. ymgI and ymgJ are adjacent, divergently oriented, and similar to one another at their N- and C-termini (Hemm, 2008). It is possible that ymgI and ymgJ are not translated into proteins.
glpF	-3.88025	6.98733e-15	down	yes	Aquaglyceroporin; glycerol facilitator
